# Supplementary material for: Regional variation in length of stay for stroke inpatient rehabilitation in traditional Medicare and Medicare Advantage
Source: Health Aff Sch. 2024 Jul 16;2(7):qxae089. doi: 10.1093/haschl/qxae089 (PMC11282463; doi:10.1093/haschl/qxae089)
Supplement: qxae089_Supplementary_Data [file qxae089_supplementary_data.zip]

Archive with 2 entries (2 files):
- COI_4 authors.pdf
- Appendix_LOS RV TM MA_formatted.pdf
